# Supplementary material for: Malignant pleural mesothelioma: treatment patterns and humanistic burden of disease in Europe
Source: BMC Cancer. 2022 Jun 23;22:693. doi: 10.1186/s12885-022-09750-7 (PMC9229520; doi:10.1186/s12885-022-09750-7)
Supplement: Supplementary file 4 — Additional file 4. [file 12885_2022_9750_MOESM4_ESM.xlsx]

## Sheet: T1
		Current treatment					Current LOT					Country					Histology
	Overall (n=1390)	Doublet (n=720)	Triplet (n=44)	Singlet 1L-M (n=166)	Singlet SACT (n=114)	Other (n=116)	BSC (n=230)	1L (n=856)	1L-M (n=139)	SACT at 2L+ (n=165)	BSC (n=230)	France (n=356)	Germany (n=324)	Italy (n=221)	Spain (n=241)	UK (n=248)	Epithelioid (n=968)	Biphasic (n=253)	Sarcomatoid (n=128)	Don't know (n=41)
Age, years
n	1390	720	44	166	114	116	230	856	139	165	230	356	324	221	241	248	968	253	128	41
Mean (SD)	67.5 (8.73)	66.5 (8.12)	65.5 (8.45)	68.2 (9.08)	65.3 (8.55)	66.4 (8.63)	72.5 (8.78)	66.8 (8.22)	65.7 (8.93)	66 (8.79)	72.5 (8.78)	69.3 (9.14)	66.0 (8.02)	66 (8.71)	65.7 (9.07)	70.3 (7.53)	67.4 (8.49)	67 (8.92)	68.8 (9.25)	70.4 (10.88)
Sex (n, %)
n	1390	720	44	166	114	116	230	856	139	165	230	356	324	221	241	248	968	253	128	41
Male	1032 (74%)	527 (73%)	28 (64%)	133 (80%)	82 (72%)	85 (73%)	177 (77%)	632 (74%)	98 (71%)	125 (76%)	177 (77%)	291 (82%)	214 (66%)	168 (76%)	174 (72%)	185 (75%)	731 (76%)	173 (68%)	95 (74%)	33 (80%)
Female	358 (26%)	193 (27%)	16 (36%)	33 (20%)	32 (28%)	31 (27%)	53 (23%)	224 (26%)	41 (29%)	40 (24%)	53 (23%)	65 (18%)	110 (34%)	53 (24%)	67 (28%)	63 (25%)	237 (24%)	80 (32%)	33 (26%)	8 (20%)
Current employment status at data abstraction (n, %)
n	1390	720	44	166	114	116	230	856	139	165	230	356	324	221	241	248	968	253	128	41
Working full time	85 (6%)	54 (8%)	3 (7%)	12 (7%)	3 (3%)	11 (9%)	2 (1%)	68 (8%)	5 (4%)	10 (6%)	2 (1%)	14 (4%)	40 (12%)	14 (6%)	13 (5%)	4 (2%)	56 (6%)	20 (8%)	6 (5%)	3 (7%)
Working part time	52 (4%)	29 (4%)	3 (7%)	4 (2%)	7 (6%)	3 (3%)	6 (3%)	34 (4%)	7 (5%)	5 (3%)	6 (3%)	13 (4%)	12 (4%)	11 (5%)	5 (2%)	11 (4%)	38 (4%)	11 (4%)	3 (2%)	0 (0)
On long time sick leave	201 (14%)	102 (14%)	6 (14%)	27 (16%)	27 (24%)	21 (18%)	18 (8%)	115 (13%)	31 (22%)	37 (22%)	18 (8%)	41 (12%)	58 (18%)	29 (13%)	54 (22%)	19 (8%)	140 (14%)	39 (15%)	18 (14%)	4 (10%)
Homemaker	82 (6%)	40 (6%)	1 (2%)	8 (5%)	15 (13%)	5 (4%)	13 (6%)	47 (5%)	17 (12%)	5 (3%)	13 (6%)	14 (4%)	16 (5%)	19 (9%)	23 (10%)	10 (4%)	53 (5%)	16 (6%)	9 (7%)	4 (10%)
Student	1 (<1%)	1 (<1%)	0 (0)	0 (0)	0 (0)	0 (0)	0 (0)	1 (<1%)	0 (0)	0 (0)	0 (0)	1 (<1%)	0 (0)	0 (0)	0 (0)	0 (0)	1 (<1%)	0 (0)	0 (0)	0 (0)
Retired	932 (67%)	470 (65%)	30 (68%)	113 (68%)	59 (52%)	75 (65%)	185 (80%)	566 (66%)	75 (54%)	106 (64%)	185 (80%)	265 (74%)	197 (61%)	143 (65%)	139 (58%)	188 (76%)	656 (68%)	159 (63%)	89 (70%)	28 (68%)
Unemployed	25 (2%)	14 (2%)	1 (2%)	2 (1%)	3 (3%)	1 (1%)	4 (2%)	15 (2%)	4 (3%)	2 (1%)	4 (2%)	8 (2%)	1 (<1%)	4 (2%)	6 (2%)	6 (2%)	15 (2%)	6 (2%)	2 (2%)	2 (5%)
Don't know	12 (1%)	10 (1%)	0 (0)	0 (0)	0 (0)	0 (0)	2 (1%)	10 (1%)	0 (0)	0 (0)	2 (1%)	0 (0)	0 (0)	1 (<1%)	1 (<1%)	10 (4%)	9 (1%)	2 (1%)	1 (1%)	0 (0)
Current smoking status at data abstraction (n, %)
n	1390	720	44	166	114	116	230	856	139	165	230	356	324	221	241	248	968	253	128	41
Current smoker	379 (27%)	213 (30%)	18 (41%)	48 (29%)	25 (22%)	33 (28%)	42 (18%)	260 (30%)	30 (22%)	47 (28%)	42 (18%)	91 (26%)	175 (54%)	44 (20%)	27 (11%)	42 (17%)	274 (28%)	80 (32%)	17 (13%)	8 (20%)
Ex-smoker	628 (45%)	311 (43%)	16 (36%)	82 (49%)	56 (49%)	47 (41%)	116 (50%)	367 (43%)	69 (50%)	76 (46%)	116 (50%)	174 (49%)	55 (17%)	110 (50%)	150 (62%)	139 (56%)	430 (44%)	105 (42%)	69 (54%)	24 (59%)
Never smoked	361 (26%)	184 (26%)	10 (23%)	33 (20%)	31 (27%)	34 (29%)	69 (30%)	217 (25%)	37 (27%)	38 (23%)	69 (30%)	84 (24%)	90 (28%)	65 (29%)	64 (27%)	58 (23%)	249 (26%)	64 (25%)	40 (31%)	8 (20%)
Don't know	22 (2%)	12 (2%)	0 (0)	3 (2%)	2 (2%)	2 (2%)	3 (1%)	12 (1%)	3 (2%)	4 (2%)	3 (1%)	7 (2%)	4 (1%)	2 (1%)	0 (0)	9 (4%)	15 (2%)	4 (2%)	2 (2%)	1 (2%)
Time since diagnosis (days)
n	1310	690	43	150	108	108	211	807	131	161	211	333	322	196	236	223	924	236	115	35
Mean (SD)	298.5 (465.37)	184.5 (409.85)	116.9 (70.75)	437.4 (467.37)	383.3 (259.82)	604 (859.11)	409.6 (324)	205.6 (473.54)	365 (242.8)	564.1 (567.5)	409.6 (324)	403.3 (593.11)	210.2 (168.17)	239.2 (237.35)	309.8 (351.75)	309.3 (705.96)	296 (502.81)	283.7 (230.36)	315.9 (513.17)	406.7 (458.35)
ECOG PS at initial diagnosis (n, %)
n	1390	720	44	166	114	116	230	856	139	165	230	356	324	221	241	248	968	253	128	41
0	443 (32%)	266 (37%)	14 (32%)	44 (27%)	38 (33%)	50 (43%)	31 (13%)	310 (36%)	41 (29%)	61 (37%)	31 (13%)	47 (13%)	269 (83%)	55 (25%)	36 (15%)	36 (15%)	341 (35%)	74 (29%)	22 (17%)	6 (15%)
1	686 (49%)	345 (48%)	25 (57%)	83 (50%)	51 (45%)	53 (46%)	129 (56%)	399 (47%)	67 (48%)	91 (55%)	129 (56%)	204 (57%)	55 (17%)	110 (50%)	144 (60%)	173 (70%)	457 (47%)	134 (53%)	64 (50%)	31 (76%)
2	225 (16%)	101 (14%)	5 (11%)	29 (17%)	22 (19%)	9 (8%)	59 (26%)	126 (15%)	28 (20%)	12 (7%)	59 (26%)	90 (25%)	0 (0)	41 (19%)	56 (23%)	38 (15%)	150 (15%)	39 (15%)	33 (26%)	3 (7%)
3	17 (1%)	6 (1%)	0 (0)	4 (2%)	1 (1%)	2 (2%)	4 (2%)	12 (1%)	1 (1%)	0 (0)	4 (2%)	9 (3%)	0 (0)	4 (2%)	4	0 (0)	12 (1%)	0 (0)	5 (4%)	0 (0)
4	3 (<1%)	0 (0)	0 (0)	2 (1%)	0 (0)	0 (0)	1 (<1%)	2 (<1%)	0 (0)	0 (0)	1 (<1%)	0 (0)	0 (0)	3 (1%)	0 (0)	0 (0)	2 (<1%)	1 (<1%)	0 (0)	0 (0)
Unknown / not assessed	16 (1%)	2 (<1%)	0 (0)	4 (2%)	2 (2%)	2 (2%)	6 (3%)	7 (1%)	2 (1%)	1 (1%)	6 (3%)	6 (2%)	0 (0)	8 (4%)	1 (<1%)	1 (<1%)	6 (1%)	5 (2%)	4 (3%)	1 (2%)
Current ECOG PS at data abstraction (n, %)
n	1390	720	44	166	114	116	230	856	139	165	230	356	324	221	241	248	968	253	128	41
0	277 (20%)	201 (28%)	9 (20%)	15 (9%)	12 (11%)	25 (22%)	15 (7%)	226 (26%)	14 (10%)	22 (13%)	15 (7%)	11 (3%)	174 (54%)	31 (14%)	27 (11%)	34 (14%)	226 (23%)	44 (17%)	5 (4%)	2 (5%)
1	694 (50%)	401 (56%)	34 (77%)	64 (39%)	87 (76%)	57 (49%)	51 (22%)	455 (53%)	106 (76%)	82 (50%)	51 (22%)	152 (43%)	127 (39%)	103 (47%)	159 (66%)	153 (62%)	478 (49%)	132 (52%)	64 (50%)	20 (49%)
2	275 (20%)	106 (15%)	1 (2%)	65 (39%)	14 (12%)	22 (19%)	67 (29%)	141 (16%)	17 (12%)	50 (30%)	67 (29%)	111 (31%)	21 (6%)	56 (25%)	43 (18%)	44 (18%)	187 (19%)	46 (18%)	30 (23%)	12 (29%)
3	119 (9%)	11 (2%)	0 (0)	19 (11%)	0 (0)	9 (8%)	80 (35%)	29 (3%)	1 (1%)	9 (5%)	80 (35%)	64 (18%)	1 (<1%)	27 (12%)	10 (4%)	17 (7%)	64 (7%)	26 (10%)	24 (19%)	5 (12%)
4	20 (1%)	1 (<1%)	0 (0)	2 (1%)	1 (1%)	2 (2%)	14 (6%)	3 (<1%)	1 (1%)	2 (1%)	14 (6%)	14 (4%)	1 (<1%)	4 (2%)	1 (<1%)	0 (0)	12 (1%)	4 (2%)	4 (3%)	0 (0)
Unknown / not assessed	5 (<1%)	0 (0)	0 (0)	1 (1%)	0 (0)	1 (1%)	3 (1%)	2 (<1%)	0 (0)	0 (0)	3 (1%)	4 (1%)	0 (0)	0 (0)	1 (<1%)	0 (0)	1 (<1%)	1 (<1%)	1 (1%)	2 (5%
Stage of MPM at diagnosis (n, %)
n	1390	720	44	166	114	116	230	856	139	165	230	356	324	221	241	248	968	253	128	41
Stage 1	2 (<1%)	1 (<1%)	0 (0)	0 (0)	0 (0)	1 (1%)	0 (0)	2 (<1%)	0 (0)	0 (0)	0 (0)	1 (<1%)	0 (0)	0 (0)	0 (0)	1 (<1%)	0 (0)	1 (<1%)	1 (1%)	0 (0)
Stage 1a	7 (1%)	1 (<1%)	0 (0)	2 (1%)	1 (1%)	3 (3%)	0 (0)	4 (<1%)	1 (1%)	2 (1%)	0 (0)	4 (1%)	0 (0)	1 (<1%)	0 (0)	2 (1%)	6 (1%)	1 (<1%)	0 (0)	0 (0)
Stage 1b	38 (3%)	7 (1%)	0 (0)	14 (8%)	4 (4%)	9 (8%)	4 (2%)	23 (3%)	5 (4%)	6 (4%)	4 (2%)	11 (3%)	1 (<1%)	19 (9%)	5 (2%)	2 (1%)	25 (3%)	7 (3%)	5 (4%)	1 (2%)
Stage 2	94 (7%)	31 (4%)	2 (5%)	13 (8%)	15 (13%)	15 (13%)	18 (8%)	46 (5%)	15 (11%)	15 (9%)	18 (8%)	25 (7%)	5 (2%)	29 (13%)	14 (6%)	21 (8%)	60 (6%)	24 (9%)	5 (4%)	5 (12%)
Stage 3	303 (22%)	152 (21%)	8 (18%)	33 (20%)	21 (18%)	30 (26%)	59 (26%)	171 (20%)	27 (19%)	46 (28%)	59 (26%)	88 (25%)	58 (18%)	45 (20%)	54 (22%)	58 (23%)	210 (22%)	60 (24%)	26 (20%)	7 (17%)
Stage 4	917 (66%)	516 (72%)	34 (77%)	100 (60%)	68 (60%)	56 (48%)	143 (62%)	594 (69%)	86 (62%)	94 (57%)	143 (62%)	219 (62%)	256 (79%)	121 (55%)	167 (69%)	154 (62%)	651 (67%)	154 (61%)	84 (66%)	28 (68%)
Unable to stage	19 (1%)	8 (1%)	0 (0)	2 (1%)	3 (3%)	2 (2%)	4 (2%)	10 (1%)	3 (2%)	2 (1%)	4 (2%)	7 (2%)	1 (<1%)	1 (<1%)	1 (<1%)	9 (4%)	9 (1%)	4 (2%)	6 (5%)	0 (0)
Unknown	10 (1%)	4 (1%)	0 (0)	2 (1%)	2 (2%)	0 (0)	2 (1%)	6 (1%)	2 (1%)	0 (0)	2 (1%)	1 (<1%)	3 (1%)	5 (2%)	0 (0)	1 (<1%)	7 (1%)	2 (1%)	1 (1%)	0 (0)
Current stage of MPM at data abstraction (n, %)
n	1390	720	44	166	114	116	230	856	139	165	230	356	324	221	241	248	968	253	128	41
Stage 1	3 (<1%)	1 (<1%)	0 (0)	0 (0)	2 (2%)	0 (0)	0 (0)	1 (<1%)	2 (1%)	0 (0)	0 (0)	1 (<1%)	0 (0)	0 (0)	1 (<1%)	1 (<1%)	1 (<1%)	2 (1%)	0 (0)	0 (0)
Stage 1a	2 (<1%)	0 (0)	0 (0)	1 (1%)	1 (1%)	0 (0)	0 (0)	0 (0)	1 (1%)	1 (1%)	0 (0)	1 (<1%)	0 (0)	1 (<1%)	0 (0)	0 (0)	1 (<1%)	0 (0)	1 (1%)	0 (0)
Stage 1b	18 (1%)	2 (<1%)	0 (0)	9 (5%)	2 (2%)	4 (3%)	1 (<1%)	13 (2%)	3 (2%)	1 (1%)	1 (<1%)	3 (1%)	0 (0)	13 (6%)	0 (0)	2 (1%)	12 (1%)	5 (2%)	1 (1%)	0 (0)
Stage 2	57 (4%)	19 (3%)	1 (2%)	15 (9%)	7 (6%)	6 (5%)	9 (4%)	35 (4%)	7 (5%)	6 (4%)	9 (4%)	9 (3%)	0 (0)	27 (12%)	7 (3%)	14 (6%)	39 (4%)	15 (6%)	1 (1%)	2 (5%)
Stage 3	235 (17%)	128 (18%)	7 (16%)	13 (8%)	19 (17%)	27 (23%)	41 (18%)	146 (17%)	26 (19%)	22 (13%)	41 (18%)	77 (22%)	19 (6%)	40 (18%)	47 (20%)	52 (21%)	155 (16%)	51 (20%)	25 (20%)	4 (10%)
Stage 4	991 (71%)	532 (74%)	23 (52%)	122 (73%)	79 (69%)	70 (60%)	165 (72%)	602 (70%)	96 (69%)	128 (78%)	165 (72%)	254 (71%)	248 (77%)	139 (63%)	182 (76%)	168 (68%)	688 (71%)	176 (70%)	95 (74%)	32 (78%)
Unable to stage	22 (2%)	7 (1%)	0 (0)	3 (2%)	4 (4%)	1 (1%)	7 (3%)	8 (1%)	4 (3%)	3 (2%)	7 (3%)	9 (3%)	1 (<1%)	1 (<1%)	0 (0)	11 (4%)	13 (1%)	4 (2%)	5 (4%)	0 (0)
Unknown	62 (4%)	31 (4%)	13 (30%)	3 (2%)	0 (0)	8 (7%)	7 (3%)	51 (6%)	0 (0)	4 (2%)	7 (3%)	2 (1%)	56 (17%)	0 (0)	4 (2%)	0 (0)	59 (6%)	0 (0)	0 (0)	3 (7%)
Histology of MPM (n, %)
n	1390	720	44	166	114	116	230	856	139	165	230	356	324	221	241	248	968	253	128	41
Epithelioid	968 (70%)	530 (74%)	37 (84%)	118 (71%)	77 (68%)	85 (73%)	121 (53%)	631 (74%)	96 (69%)	120 (73%)	121 (53%)	224 (63%)	281 (87%)	145 (66%)	155 (64%)	163 (66%)	968 (100%)	0 (0)	0 (0)	0 (0)
Biphasic	253 (18%)	115 (16%)	2 (5%)	33 (20%)	24 (21%)	20 (17%)	59 (26%)	134 (16%)	29 (21%)	31 (19%)	59 (26%)	60 (17%)	39 (12%)	59 (27%)	40 (17%)	55 (22%)	0 (0)	253 (100%)	0 (0)	0 (0)
Sarcomatoid	128 (9%)	61 (8%)	5 (11%)	10 (6%)	8 (7%)	10 (9%)	34 (15%)	75 (9%)	9 (6%)	10 (6%)	34 (15%)	60 (17%)	2 (1%)	16 (7%)	31 (13%)	19 (8%)	0 (0)	0 (0)	128 (100%)	0 (0)
Don't know	41 (3%)	14 (2%)	0 (0)	5 (3%)	5 (4%)	1 (1%)	16 (7%)	16 (2%)	5 (4%)	4 (2%)	16 (7%)	12 (3%)	2 (1%)	1 (<1%)	15 (6%)	11 (4%)	0 (0)	0 (0)	0 (0)	41 (100%)
Resection status at diagnosis (n, %)
n	1390	720	44	166	114	116	230	856	139	165	230	356	324	221	241	248	968	253	128	41
Resectable	77 (6%)	35 (5%)	1 (2%)	8 (5%)	10 (9%)	10 (9%)	13 (6%)	45 (5%)	10 (7%)	9 (5%)	13 (6%)	13 (4%)	16 (5%)	23 (10%)	19 (8%)	6 (2%)	58 (6%)	13 (5%)	3 (2%)	3 (7%)
Unresectable	1286 (93%)	676 (94%)	42 (95%)	154 (93%)	101 (89%)	105 (91%)	208 (90%)	798 (93%)	126 (91%)	154 (93%)	208 (90%)	338 (95%)	305 (94%)	195 (88%)	213 (88%)	235 (95%)	895 (92%)	234 (92%)	124 (97%)	33 (80%)
Resection status not known	27 (2%)	9 (1%)	1 (2%)	4 (2%)	3 (3%)	1 (1%)	9 (4%)	13 (2%)	3 (2%)	2 (1%)	9 (4%)	5 (1%)	3 (1%)	3 (1%)	9 (4%)	7 (3%)	15 (2%)	6 (2%)	1 (1%)	5 (12%)
History of asbestos exposure (n, %)
n	1390	720	44	166	114	116	230	856	139	165	230	356	324	221	241	248	968	253	128	41
Combine : {Yes – exposed in the work environment, Yes – exposed outside the work environment, Yes – unsure of environment where patient was exposed}	897 (65%)	464 (64%)	25 (57%)	95 (57%)	70 (61%)	71 (61%)	172 (75%)	550 (64%)	83 (60%)	92 (56%)	172 (75%)	267 (75%)	213 (66%)	136 (62%)	101 (42%)	180 (73%)	618 (64%)	175 (69%)	87 (68%)	17 (41%)
No	295 (21%)	155 (22%)	15 (34%)	40 (24%)	23 (20%)	29 (25%)	33 (14%)	189 (22%)	31 (22%)	42 (25%)	33 (14%)	55 (15%)	55 (17%)	50 (23%)	87 (36%)	48 (19%)	211 (22%)	43 (17%)	28 (22%)	13 (32%)
Don't know	198 (14%)	101 (14%)	4 (9%)	31 (19%)	21 (18%)	16 (14%)	25 (11%)	117 (14%)	25 (18%)	31 (19%)	25 (11%)	34 (10%)	56 (17%)	35 (16%)	53 (22%)	20 (8%)	139 (14%)	35 (14%)	13 (10%)	11 (27%)
